# Supplementary material for: Influence of Nutrition, Lifestyle Habits, and Socio-Demographic Determinants on Eating Disorder Symptoms in the Spanish Young Adult Population: A Cross-Sectional Nationwide Survey
Source: Medicina (Kaunas). 2024 Sep 24;60(10):1565. doi: 10.3390/medicina60101565 (PMC11509460; doi:10.3390/medicina60101565)
Supplement: Supplementary file 1 [file medicina-60-01565-s001.zip]

Archive with 1 entries (1 files):
- medicina-3203189-supplementary.pdf
